# Supplementary material for: Correlation between Plasmonic and Thermal Properties of Metallic Nanoparticles
Source: Nanomaterials (Basel). 2024 May 7;14(10):820. doi: 10.3390/nano14100820 (PMC11123767; doi:10.3390/nano14100820)
Supplement: Supplementary file 1 [file nanomaterials-14-00820-s001.zip]

Archive with 1 entries (1 files):
- nanomaterials-2942443-supplementary.pdf
